# Supplementary material for: Health literacy among patients with non-communicable diseases at a tertiary level hospital in Nepal- A cross sectional study
Source: PLoS One. 2024 Jun 3;19(6):e0304816. doi: 10.1371/journal.pone.0304816 (PMC11146733; doi:10.1371/journal.pone.0304816)
Supplement: S1 File — (ZIP) [file pone.0304816.s001.zip]

Archive with 2 entries (2 files):
- S1 File.xlsx
- __MACOSX/._S1 File.xlsx
