# Supplementary material for: Health literacy among patients with non-communicable diseases at a tertiary level hospital in Nepal- A cross sectional study
Source: PLoS One. 2024 Jun 3;19(6):e0304816. doi: 10.1371/journal.pone.0304816 (PMC11146733; doi:10.1371/journal.pone.0304816)
Supplement: S1 File — (ZIP) [file pone.0304816.s001.zip › S1 File.xlsx]

## Sheet: Sheet1
age	gender	educational_status	religion	caste	marital_status	occupation	economic_status	residence	HCP	radio	tv	family	friends	books	internet	CVDs	COPD	diabetes	hypertension	epilepsy	asthma	cancer	comorbidities	complication	social_activities	exercise	attending_seminar	social_connectedness	Part1Q1	Part1Q2	Part1Q3	Part1Q4	Part1Q5	Part1Q6	Part1Q7	Part1Q8	Part1Q9	Part1Q10	Part1Q11	Part1Q12	Part1Q13	Part1Q14	Part1Q15	Part1Q16	Part1Q17	Part1Q18	Part1Q19	Part1Q20	Part1Q21
26	0	1	4	7	1	2	2	1	2	2	2	1	1	2	2	2	2	2	2	2	1	2	2	1	1	2	2	1	3	3	3	3	3	3	3	2	2	2	3	2	3	2	3	2	2	2	3	3	3
42	1	2	1	1	1	5	2	2	2	2	2	1	2	2	2	2	2	2	2	2	1	2	2	1	1	1	2	1	3	1	1	2	4	4	4	4	3	3	4	4	3	3	4	3	3	3	4	3	4
23	1	3	1	2	1	6	2	2	2	1	1	2	2	2	1	2	2	2	2	2	1	2	2	2	1	2	2	1	2	3	3	2	3	3	3	3	2	2	3	3	2	2	3	2	3	3	3	3	3
39	1	2	1	2	1	2	2	2	2	2	1	2	2	2	1	2	2	2	2	2	1	2	1	1	1	1	1	1	2	3	3	3	3	2	3	3	2	2	3	3	2	2	3	3	3	2	3	3	3
66	1	0	2	3	1	1	2	1	2	1	1	2	2	2	2	2	2	2	2	2	2	1	1	1	2	1	2	1	2	1	4	1	4	3	1	2	3	1	4	1	3	2	4	2	2	3	4	1	3
47	0	0	1	5	1	5	2	2	2	1	1	2	2	2	2	2	1	2	2	2	2	2	2	2	1	1	2	1	2	2	3	2	3	3	3	3	3	2	3	2	3	2	3	2	3	3	3	2	3
63	0	1	2	3	1	5	2	1	2	1	2	2	2	2	2	2	2	2	2	2	2	1	2	2	2	1	2	1	3	3	3	3	3	3	2	3	2	3	3	3	2	3	3	3	3	3	3	3	3
38	1	1	2	3	1	2	2	1	1	2	2	2	2	2	2	2	2	2	2	2	2	1	1	1	1	1	2	1	3	3	3	2	3	3	2	3	3	3	2	2	2	2	2	2	2	2	2	2	2
37	0	1	1	1	1	1	2	1	2	1	1	2	2	2	1	2	2	2	2	2	1	2	2	2	1	1	1	1	3	3	3	3	4	3	3	3	3	3	2	3	3	3	2	3	2	3	3	4	3
54	1	0	1	3	1	2	2	1	2	2	1	2	2	2	2	2	2	2	1	2	2	2	2	2	1	2	2	2	2	2	3	3	3	3	2	2	2	2	3	2	2	2	3	2	3	1	3	1	2
57	0	1	1	3	1	5	2	1	2	1	1	2	2	2	2	2	2	2	2	2	1	2	1	2	1	2	1	1	3	2	3	2	3	2	3	2	3	3	3	3	3	2	2	3	3	3	3	3	3
50	0	0	1	3	1	4	2	1	2	1	2	2	2	2	1	2	2	2	2	2	1	2	2	2	1	1	1	1	2	2	3	2	3	2	2	3	2	2	3	3	3	2	3	2	3	3	3	3	3
31	1	1	1	2	1	2	2	1	2	1	1	1	1	2	2	1	2	2	2	2	2	2	2	2	2	2	2	2	2	2	3	2	3	1	1	2	1	1	2	1	1	2	1	1	2	2	3	1	1
57	1	3	1	3	1	2	2	2	2	2	2	2	2	2	1	2	2	2	2	2	2	2	1	1	2	1	2	2	3	3	3	3	3	3	3	3	3	3	3	3	3	3	3	3	3	3	3	4	3
34	0	1	1	5	1	1	2	1	2	2	2	2	2	2	1	1	2	2	2	2	2	2	2	2	2	2	2	2	2	3	3	3	3	3	3	4	3	4	4	3	3	3	2	4	4	3	4	3	3
55	0	1	1	2	1	1	2	2	1	2	2	2	2	2	2	1	2	2	2	2	2	2	2	2	2	2	2	2	3	2	3	3	3	3	3	3	3	3	3	3	4	3	4	3	3	4	3	3	3
50	0	3	1	2	1	3	2	2	1	1	1	1	1	1	1	2	2	2	1	2	2	2	2	2	1	1	1	1	3	4	4	4	4	3	3	4	3	4	4	4	4	4	3	3	4	4	4	3	3
83	1	0	1	2	1	2	2	1	2	1	2	2	2	2	2	1	2	2	2	2	2	2	2	2	2	2	2	2	2	3	2	2	3	2	2	2	2	2	3	2	2	2	3	2	2	2	3	3	2
54	0	3	1	2	1	3	2	2	1	1	1	1	1	1	1	2	2	2	1	2	2	2	1	2	1	1	1	1	3	3	4	3	4	3	4	3	3	4	4	4	4	3	3	3	4	4	3	3	3
60	1	0	2	1	1	2	2	2	2	2	1	2	2	2	2	2	2	2	2	2	1	2	2	2	2	1	1	1	3	3	3	2	3	3	3	3	3	2	3	3	3	2	3	3	3	3	3	2	3
55	0	1	1	1	1	3	2	1	1	1	1	1	2	2	2	2	2	2	2	2	1	2	1	2	1	1	1	1	2	2	2	2	3	2	2	2	2	2	2	3	2	2	2	2	2	2	3	2	3
64	1	2	1	1	1	2	2	2	2	2	1	2	2	2	2	1	2	2	2	2	2	2	1	1	2	2	2	2	2	2	1	2	2	1	2	1	2	2	1	2	2	2	2	1	1	2	1	1	2
40	1	1	1	1	1	2	2	1	1	1	1	1	1	2	2	2	2	1	2	2	2	2	2	2	1	2	2	1	2	3	2	2	2	2	2	2	2	2	2	3	2	2	2	3	3	2	3	2	3
25	1	3	1	2	1	6	2	2	2	1	1	2	2	2	1	2	2	2	2	2	1	2	2	2	1	2	2	1	2	3	3	2	3	3	3	3	2	2	3	3	2	2	3	2	3	3	3	3	3
39	0	1	2	3	1	4	2	2	2	2	2	2	2	2	1	2	2	1	2	2	2	2	1	2	1	2	2	1	3	2	3	3	3	3	2	3	3	2	3	2	3	2	3	2	2	2	3	2	3
57	1	0	2	3	1	2	2	2	2	2	1	2	2	2	2	2	2	1	2	2	2	2	1	1	1	2	2	2	2	2	3	2	3	2	2	2	2	2	3	2	3	2	3	2	2	2	3	2	2
49	1	0	1	1	1	2	2	2	2	1	1	2	2	2	2	1	2	2	2	1	2	2	1	1	1	2	1	2	2	3	3	2	3	3	2	3	3	3	3	2	3	2	3	2	2	2	3	3	2
47	0	2	2	3	1	4	2	2	2	1	1	2	2	2	2	2	2	2	1	2	2	2	2	2	1	1	1	1	3	4	3	4	4	3	3	3	4	3	4	3	3	4	3	4	3	3	3	3	4
71	0	0	1	3	1	1	2	2	2	2	1	2	2	2	2	2	2	2	2	2	1	2	1	1	2	2	2	2	2	1	2	2	1	2	2	2	1	2	2	2	2	1	2	1	2	1	2	2	2
53	1	0	1	2	2	2	2	1	2	1	1	1	2	2	2	2	2	2	2	2	1	2	2	2	1	2	1	1	3	2	2	2	3	2	2	2	2	2	3	2	3	2	3	2	3	3	3	3	3
55	0	2	1	6	1	1	2	1	2	2	1	2	2	2	2	2	2	2	2	2	1	2	2	2	1	2	1	1	3	3	3	3	3	3	3	3	3	3	3	3	3	3	3	3	3	4	4	4	4
57	0	0	1	1	1	5	2	1	2	1	2	2	2	2	2	2	2	2	2	2	1	2	1	2	1	2	1	1	3	2	3	2	3	2	3	2	3	2	3	2	2	2	3	2	2	2	3	2	2
68	0	3	1	2	1	1	2	2	2	1	2	1	2	2	2	2	2	2	2	2	1	2	1	1	1	2	1	1	3	3	3	3	3	3	3	2	3	3	3	3	3	3	3	3	3	3	3	3	3
68	1	0	1	1	1	2	2	2	2	1	1	2	2	2	2	2	2	2	2	2	1	2	1	2	1	2	1	1	2	2	2	2	3	2	2	2	2	2	3	2	2	2	2	2	2	2	3	2	2
46	1	3	1	7	1	2	2	1	2	1	1	2	2	2	2	2	2	2	1	2	2	2	2	2	1	2	1	1	2	2	2	2	3	3	3	3	3	2	3	2	3	2	3	2	3	3	3	3	3
60	1	1	1	1	1	2	2	1	2	2	2	1	2	2	2	2	1	2	2	2	2	2	2	2	1	1	2	1	2	2	3	2	4	2	3	2	2	3	4	2	3	3	4	2	3	3	4	3	3
49	1	1	1	2	1	4	2	2	1	2	2	1	1	2	1	2	2	1	2	2	2	2	1	1	1	1	2	1	3	3	3	3	4	3	3	3	3	3	3	3	3	3	3	3	3	3	3	3	2
59	1	0	2	3	1	2	2	2	1	1	1	1	1	1	1	2	2	2	2	2	2	1	2	2	2	2	2	1	3	3	3	2	3	3	2	3	3	2	3	3	3	2	3	2	2	3	3	3	3
53	1	0	1	3	1	2	2	2	2	2	2	2	1	2	1	2	2	2	2	2	1	2	2	2	1	1	2	1	3	2	3	3	4	3	3	3	3	2	4	2	3	3	4	3	3	3	3	3	3
41	0	2	1	1	1	4	2	2	1	2	2	2	2	2	1	2	2	2	1	2	2	2	2	2	1	1	2	1	3	1	3	3	4	2	3	1	2	3	4	3	3	2	4	3	3	2	4	3	3
64	1	0	1	2	1	2	2	2	2	1	2	1	2	2	2	2	2	2	1	2	2	2	2	2	1	1	2	1	2	1	3	2	4	2	2	1	3	2	4	2	3	2	4	2	2	3	4	3	3
84	1	1	1	2	1	2	2	1	1	1	1	1	2	2	2	2	2	2	1	2	2	2	2	2	1	1	2	1	2	4	3	2	4	2	2	4	2	2	4	2	2	2	4	2	3	2	4	3	3
36	0	3	1	3	1	4	2	2	1	2	1	2	2	2	1	2	2	1	2	2	2	2	2	2	1	2	1	1	3	3	4	4	4	3	4	3	3	4	4	4	4	4	4	4	4	4	4	4	4
60	0	1	4	7	1	5	2	2	2	2	2	1	2	2	2	2	2	1	2	2	2	2	2	2	1	1	2	1	2	2	3	2	4	2	2	2	2	2	4	2	2	2	4	3	3	2	4	3	2
55	1	0	1	3	1	2	2	2	2	2	2	2	2	2	2	2	1	2	1	2	2	2	1	2	1	2	2	1	2	2	3	2	3	2	2	2	1	1	4	1	1	2	4	1	1	1	4	1	1
40	1	3	1	2	1	2	2	2	1	2	2	2	2	2	1	2	2	2	1	2	2	2	1	2	1	2	2	1	3	2	3	3	3	3	3	3	3	3	3	3	3	3	4	3	3	3	4	3	3
51	1	4	1	2	1	3	2	2	1	2	2	2	2	1	1	2	2	1	2	2	2	2	2	2	1	1	1	1	3	4	4	4	4	4	4	4	4	4	4	4	4	4	4	4	4	4	4	4	4
51	1	0	1	3	1	2	1	2	2	2	1	2	2	2	2	2	2	1	2	2	2	2	2	1	2	1	1	1	2	2	3	3	3	3	3	2	3	2	3	3	3	2	3	2	2	3	3	3	3
41	1	2	1	2	1	2	1	2	2	2	1	2	2	2	2	2	2	1	2	2	2	2	1	1	1	2	1	1	3	3	3	3	3	4	3	3	2	3	3	3	3	3	3	3	2	3	3	3	2
86	1	0	1	3	1	2	2	2	2	2	2	1	2	2	2	2	2	2	2	2	1	2	1	2	1	1	2	1	2	2	3	2	4	2	2	2	2	2	4	2	3	2	4	1	1	3	4	3	3
50	1	0	1	5	1	2	2	2	2	2	1	1	2	2	2	2	2	1	1	2	1	2	1	1	1	2	2	1	2	2	3	2	3	2	2	2	3	3	4	2	2	3	3	2	3	3	4	3	3
45	0	1	1	5	1	4	1	1	2	1	2	1	2	2	2	1	2	2	2	2	2	2	2	2	1	2	2	2	2	2	3	2	3	2	2	2	2	2	3	2	2	2	3	2	2	3	3	3	1
76	0	2	1	1	1	4	2	2	1	2	1	2	2	1	1	1	2	2	2	2	2	2	2	2	1	1	1	1	3	4	3	3	3	3	3	4	3	4	4	4	3	3	3	3	4	3	4	3	3
80	0	1	1	1	1	1	2	2	2	1	1	2	2	2	1	2	2	2	2	2	1	2	2	2	2	2	1	1	3	2	3	2	4	3	2	2	2	3	4	2	2	2	3	2	2	2	4	3	2
55	0	2	1	1	1	3	2	2	2	1	1	2	2	2	1	2	2	2	2	2	1	2	1	1	1	1	1	1	3	2	3	3	3	3	3	3	3	3	4	3	3	3	3	3	2	3	3	4	3
54	0	2	1	2	1	6	2	1	2	2	2	2	1	2	1	2	2	2	2	2	2	1	2	1	2	1	2	1	3	2	4	3	3	4	3	1	3	3	3	3	3	3	4	2	3	3	4	3	3
33	1	1	2	3	1	2	2	2	1	1	1	1	1	1	1	2	2	2	2	2	2	1	2	2	2	1	2	1	3	2	3	4	3	2	1	2	2	2	2	4	3	1	4	3	3	4	4	3	4
42	0	2	1	2	1	5	2	2	2	2	2	2	2	2	1	2	2	2	2	2	2	1	2	2	1	1	1	1	3	3	4	2	3	3	3	3	3	3	3	3	3	2	3	4	4	4	4	3	2
33	1	1	3	1	2	1	1	2	2	2	2	2	1	2	2	2	2	2	2	2	2	1	1	1	2	2	2	1	3	2	3	3	3	3	3	2	3	3	3	3	3	3	3	2	2	3	3	2	3
35	0	1	3	1	1	5	2	2	2	2	2	1	1	2	1	2	2	2	2	2	1	2	2	2	2	1	2	2	3	1	4	4	4	3	3	3	3	2	3	2	4	1	4	3	1	2	4	3	4
35	0	3	1	2	1	4	2	2	2	2	2	1	1	2	1	2	2	2	2	2	1	2	2	2	2	1	1	1	4	4	3	3	3	4	3	2	3	2	3	2	3	2	3	2	3	2	3	2	3
31	0	1	2	3	1	5	2	1	2	2	2	2	2	2	1	2	2	2	2	2	1	2	2	2	2	1	2	2	3	2	3	3	3	3	3	2	3	3	3	3	3	3	3	3	3	3	3	3	3
21	1	3	1	2	2	4	2	2	2	2	2	2	2	2	1	2	2	2	2	2	1	2	2	2	1	2	1	1	3	2	2	3	3	2	3	2	3	3	3	3	3	3	3	3	2	3	3	3	2
35	1	3	1	1	2	1	2	2	2	2	2	2	2	2	1	2	2	1	2	2	2	2	1	2	2	1	1	1	3	2	3	3	3	3	3	2	3	3	3	3	3	3	3	4	3	3	4	3	4
62	0	1	1	1	1	5	2	2	2	1	2	2	2	2	2	2	1	2	2	2	2	2	2	2	1	2	1	1	3	3	3	2	3	2	3	3	2	3	4	2	2	2	3	2	3	2	3	3	2
57	1	0	1	4	1	2	1	1	2	2	2	2	2	2	1	2	2	2	2	2	1	2	1	1	1	2	2	1	3	2	3	3	2	3	3	2	2	2	2	3	1	2	3	2	1	2	2	2	2
33	0	1	1	1	1	6	2	2	2	2	2	2	2	2	1	2	2	2	2	2	1	2	2	2	1	2	2	1	3	2	3	3	3	3	3	2	3	2	3	3	2	2	3	3	3	2	3	3	3
42	1	1	1	3	1	2	1	1	2	1	2	2	2	2	2	2	2	2	2	2	1	2	1	1	1	1	1	1	1	3	3	3	4	4	3	3	3	3	3	3	2	3	4	3	3	4	3	2	3
22	1	3	1	1	2	6	2	1	2	1	2	2	2	2	1	2	2	2	2	2	1	2	1	2	2	2	2	1	3	3	3	3	3	3	3	4	3	4	2	3	2	3	3	3	3	3	4	3	2
48	1	3	1	2	1	4	2	2	2	1	1	2	2	2	1	2	2	2	1	2	2	2	1	2	1	2	2	1	3	3	3	3	2	3	2	3	3	2	2	3	2	2	3	3	2	2	2	3	2
65	1	0	1	2	1	1	2	2	1	2	2	1	2	2	2	2	2	2	2	2	1	2	2	2	1	2	1	1	1	3	3	1	3	1	1	3	1	1	3	1	1	1	3	1	3	1	3	3	1
72	1	1	2	1	3	2	2	1	1	1	1	1	2	2	2	1	2	2	1	2	2	2	2	2	1	1	1	1	2	3	3	3	3	3	3	3	4	2	4	4	4	2	4	3	3	4	4	3	4
45	0	1	1	1	1	6	2	1	1	2	2	1	2	2	2	2	2	2	1	2	2	2	2	2	1	2	1	1	2	3	3	2	3	2	3	3	2	2	3	3	2	2	3	3	3	2	3	3	2
51	1	0	1	7	1	2	2	2	2	1	1	2	2	2	1	2	2	1	1	2	2	2	1	1	2	1	2	2	2	3	3	2	3	3	3	3	3	3	3	2	3	2	3	2	3	3	3	2	3
39	1	1	1	3	1	2	2	2	1	1	2	2	2	2	2	2	2	2	2	2	2	1	2	2	1	1	2	1	2	3	3	3		2	2	3	2	2	3	2	2	2	3	2	3	2	3	3	3
39	1	0	1	3	1	1	1	1	1	1	2	2	2	2	2	2	2	2	2	2	2	1	2	2	1	2	2	1	2	3	3	3	3	2	2	3	2	2	3	2	3	2	3	2	2	2	3	3	3
45	0	0	1	5	1	6	1	1	1	1	1	1	1	2	2	1	2	2	1	2	2	2	1	1	1	2	1	1	2	3	3	3	3	3	3	3	3	2	2	3	3	2	3	2	3	2	3	3	3
27	1	3	1	5	1	2	1	2	2	1	1	2	2	2	1	2	2	2	1	2	2	2	2	1	2	1	2	2	4	4	4	3	3	3	3	3	3	3	3	3	2	3	3	3	3	3	3	3	3
34	1	4	1	3	1	2	2	2	2	2	1	2	2	2	1	2	2	2	1	2	2	1	2	2	2	1	2	1	3	3	3	3	3	3	3	3	3	3	3	3	3	2	3	3	3	3	3	3	3
32	0	1	2	3	1	5	2	1	2	1	1	1	1	2	2	2	2	2	1	2	2	2	2	2	1	2	1	1	3	3	4	2	3	2	3	2	3	2	3	2	2	2	4	2	2	1	2	3	2
21	1	4	1	3	2	2	2	2	2	2	2	2	2	2	1	2	2	2	2	1	2	2	2	2	1	1	1	1	3	4	3	2	4	3	3	3	4	3	4	3	3	2	4	1	4	2	3	4	3
40	0	0	1	3	1	4	2	2	2	2	2	2	2	2	1	2	2	2	1	2	2	2	1	2	1	1	1	1	3	4	4	4	4	3	3	3	4	3	3	3	3	2	4	2	4	2	3	3	3
38	1	4	1	3	1	4	2	2	2	2	2	2	2	2	1	2	2	2	1	2	2	2	2	2	1	1	1	1	3	4	3	2	4	3	3	3	3	3	4	3	3	2	4	1	4	2	3	4	3
26	0	4	1	2	2	1	1	2	2	2	2	2	2	2	1	2	2	2	2	2	1	2	2	2	1	1	1	1	4	4	3	2	3	4	3	1	3	3	3	3	4	3	3	3	3	4	4	2	4
18	1	2	1	1	2	1	1	1	2	2	2	2	2	2	1	2	2	2	2	1	2	2	2	2	1	1	1	1	4	4	3	2	3	4	3	1	3	3	3	3	4	3	3	3	3	4	4	2	4
21	0	3	1	1	2	6	2	1	2	2	1	2	2	2	2	2	2	2	2	1	2	2	2	2	1	1	1	1	4	3	3	3	3	3	3	2	3	2	3	3	3	2	4	1	3	2	3	3	3
18	1	2	1	3	2	6	2	2	2	2	2	1	2	2	1	2	2	2	2	1	2	2	2	2	2	2	2	1	2	2	3	3	3	3	3	2	3	2	3	3	3	2	4	1	3	2	3	3	3
23	0	2	1	2	2	1	2	1	2	2	2	2	2	2	1	2	2	2	2	2	1	2	2	2	1	1	2	1	3	3	3	3	3	3	3	3	2	4	3	3	4	4	3	3	3	3	4	3	3
30	1	4	1	2	1	2	2	2	2	2	2	2	2	2	1	2	2	1	2	2	2	2	2	2	1	1	1	1	3	3	3	3	3	3	3	3	3	3	3	3	3	3	3	2	3	3	3	3	3
34	1	4	1	2	1	2	2	2	2	2	2	2	2	2	1	2	2	2	1	2	2	2	2	2	2	1	2	1	3	3	3	3	3	3	4	2	2	3	2	4	3	2	4	2	2	2	4	1	3
33	0	4	1	1	1	4	2	2	1	1	2	2	2	2	1	2	2	1	2	2	2	2	2	2	1	2	2	1	2	3	2	4	1	2	4	1	3	2	2	3	3	1	1	4	2	2	4	1	3
20	1	4	1	1	2	6	1	2	2	1	2	2	2	2	1	2	2	1	2	2	2	2	2	2	1	1	2	1	2	3	2	4	3	2	4	1	3	2	2	3	3	1	1	4	2	2	4	1	3
25	1	4	2	2	2	1	1	2	2	2	2	2	2	2	1	2	2	2	2	1	2	2	2	2	1	1	2	1	3	3	3	3	2	3	3	3	3	2	2	3	2	4	4	4	4	3	3	3	2
24	1	4	1	1	2	1	1	2	2	2	2	2	2	2	1	2	2	2	2	2	1	2	2	2	1	1	2	1	3	2	3	3	2	3	3	2	2	2	2	3	2	2	3	2	2	3	3	3	2
25	1	4	1	2	1	1	1	1	2	1	2	1	1	1	1	1	2	2	2	2	2	2	2	2	1	1	1	1	4	3	3	3	3	3	3	3	4	3	3	3	4	3	3	3	3	4	3	3	4
25	0	4	1	2	2	1	2	1	2	2	1	2	2	2	2	2	2	2	2	2	1	2	2	2	1	1	1	1	4	3	3	3	3	3	3	3	3	3	2	3	3	3	3	2	2	3	3	3	3
27	0	4	1	2	1	1	1	2	2	1	1	1	1	1	1	2	2	2	1	2	2	2	2	2	1	1	2	1	4	3	3	4	3	3	3	3	4	3	3	3	4	3	4	3	2	3	3	3	4
21	1	4	1	1	2	6	1	2	2	2	2	2	2	2	1	2	2	2	1	2	2	2	2	2	1	1	2	1	3	3	3	3	3	3	3	3	4	3	3	2	2	3	2	3	2	2	3	3	3
64	1	0	1	3	1	2	2	2	2	2	1	1	1	2	2	2	1	2	1	2	1	2	1	1	1	1	1	1	2	2	3	3	3	1	2	3	3	3	4	3	3	2	4	2	2	3	4	1	3
68	1	0	2	3	1	1	2	2	2	1	1	1	1	2	2	2	2	1	1	2	2	2	2	2	2	1	2	1	3	3	3	2	3	3	1	2	3	3	3	2	3	1	4	1	2	1	3	3	3
58	1	2	1	1	1	5	2	1	2	2	1	2	2	2	2	1	2	2	2	2	2	2	2	2	1	1	2	1	2	2	2	2	3	3	3	2	2	2	3	2	2	2	2	2	2	2	3	3	2
54	1	0	1	2	1	2	1	1	2	2	1	2	2	2	2	2	2	2	1	2	2	2	1	1	1	2	1	1	3	3	3	3	4	3	3	3	4	3	2	3	3	3	3	3	3	3	2	2	1
45	1	2	1	2	1	5	2	1	1	2	2	2	2	2	2	2	2	2	1	2	2	2	1	1	1	2	2	1	3	2	3	3	3	3	4	3	3	3	3	3	3	3	3	3	3	3	3	3	3
56	1	2	1	2	1	2	2	2	2	2	1	1	2	2	2	2	2	1	1	2	2	2	2	2	1	1	1	1	3	3	3	3	3	3	3	3	2	3	3	3	2	3	3	3	3	3	3	3	2
80	1	1	1	3	1	2	2	2	2	2	1	2	2	2	2	2	2	2	1	2	2	2	1	1	2	1	2	1	3	3	2	2	3	4	2	3	3	3	2	3	2	3	2	3	3	3	2	3	3
85	0	0	1	1	1	6	2	2	2	1	2	2	2	2	2	2	2	1	2	2	2	2	1	1	2	1	2	2	3	2	3	3	3	3	3	3	2	2	3	3	3	3	3	3	4	2	4	2	3
38	1	1	1	1	1	2	2	2	2	2	2	2	1	2	2	2	2	1	2	2	2	2	2	2	2	1	2	2	3	1	4	3	4	4	3	2	2	1	2	3	3	1	2	1	3	3	3	3	1
38	1	3	1	3	1	2	2	2	2	2	1	2	2	2	1	2	2	1	2	2	2	2	2	2	2	2	2	1	3	3	3	4	4	4	4	3	4	3	4	3	4	3	3	3	3	3	3	3	3
44	0	2	1	2	1	3	2	2	2	2	2	2	2	2	1	2	2	1	2	2	2	2	2	2	1	2	1	1	3	3	3	4	4	3	4	3	3	4	4	4	3	4	3	3	3	3	4	4	3
45	0	0	1	3	1	5	2	2	1	1	2	2	2	2	1	2	2	1	2	2	2	2	2	2	1	1	2	1	3	3	3	3	3	3	3	3	2	3	3	3	2	2	3	2	3	2	3	3	3
60	0	0	1	1	1	5	1	1	2	1	2	1	1	2	2	1	2	2	2	2	2	2	2	2	2	2	2	2	2	3	3	2	2	2	2	3	2	2	2	3	2	2	3	2	3	3	3	3	2
55	1	0	1	1	1	2	2	2	2	2	2	2	1	1	1	1	2	2	2	2	2	2	2	2	2	2	2	2	2	3	3	2	3	3	2	3	3	2	3	2	3	2	3	1	3	2	3	3	3
28	1	2	1	1	2	6	2	2	2	2	2	2	1	2	1	1	2	2	2	2	2	2	1	2	2	2	2	1	4	1	1	2	4	3	3	1	2	3	3	3	3	3	3	3	3	2	3	2	4
26	1	4	1	1	2	4	2	2	1	1	1	1	1	1	1	1	2	2	2	2	2	2	2	2	1	1	1	1	3	3	3	3	3	2	3	3	3	3	4	2	3	2	3	3	3	3	3	3	3
40	1	2	2	7	1	2	2	2	2	2	2	1	1	2	2	1	2	2	2	2	2	2	2	2	1	2	2	1	1	3	3	1	3	2	1	3	1	1	3	1	1	1	3	1	3	1	3	3	1
70	0	1	1	7	1	6	1	1	2	1	1	2	1	2	2	1	2	2	2	2	2	2	2	2	1	2	2	1	2	3	3	2	3	3	2	3	3	2	3	3	3	1	3	1	2	3	3	3	3
43	1	2	1	1	1	6	2	2	2	2	2	1	1	2	2	1	2	2	2	2	2	2	2	2	1	1	1	1	1	1	3	1	3	1	1	2	1	2	3	1	1	1	1	1	1	1	3	1	1
19	1	3	2	3	2	6	2	1	2	2	2	2	2	2	1	2	2	2	2	2	2	1	1	1	2	1	2	2	2	2	3	3	3	3	3	3	3	2	3	3	3	2	3	3	2	3	3	3	3
68	0	0	1	1	1	5	2	2	2	1	2	2	2	2	2	2	1	2	2	2	2	1	1	2	1	2	2	1	3	1	3	2	3	3	3	2	3	3	1	1	3	1	3	1	2	3	3	1	2
63	0	0	1	2	1	5	2	2	2	2	1	2	2	2	2	2	2	1	2	2	2	2	1	2	1	1	2	1	3	2	3	3	3	3	3	2	3	2	3	3	3	3	3	3	3	3	3	3	3
21	0	2	1	7	2	6	2	2	1	1	1	1	1	1	1	2	2	2	2	2	1	2	2	2	1	1	1	1	4	4	4	4	3	3	4	2	3	3	3	3	3	4	2	3	2	3	3	3	2
56	1	0	1	7	1	2	1	2	2	2	1	1	1	2	2	2	2	2	2	2	2	1	2	1	2	1	2	2	2	1	2	2	3	2	2	3	2	2	3	3	3	3	2	3	2	2	3	2	3
70	0	1	2	3	1	5	2	2	2	1	1	2	2	2	1	2	2	2	2	2	2	1	2	1	2	2	2	2	2	3	3	2	3	3	3	3	3	2	3	2	3	2	3	2	3	3	3	3	3
31	0	3	1	1	2	6	1	2	2	1	1	2	2	2	1	2	2	2	2	2	2	1	2	2	1	1	1	1	3	3	3	3	3	3	3	3	3	3	3	3	3	3	3	3	3	3	3	3	3
52	1	1	1	2	1	2	2	2	2	2	2	2	2	2	1	2	2	2	2	2	1	2	2	1	2	1	1	1	3	3	3	4	3	3	3	3	3	2	2	2	3	2	3	2	3	3	3	3	3
60	0	0	1	7	1	5	2	1	2	1	2	1	1	2	2	2	2	2	2	1	1	2	1	1	2	2	2	2	2	3	3	2	3	2	2	3	2	2	3	2	2	2	3	2	3	2	3	3	2
48	1	0	1	1	1	2	1	2	2	2	2	1	1	2	2	2	2	1	1	2	2	2	2	2	1	1	2	1	2	3	2	2	2	2	2	2	2	1	3	2	2	2	3	2	1	2	3	3	2
67	0	2	1	3	1	6	2	2	2	2	2	1	2	2	2	2	2	2	1	2	2	2	2	1	1	1	2	1	2	2	3	2	3	2	2	3	2	2	3	2	2	2	3	3	2	2	3	3	2
76	0	2	1	1	1	3	2	1	2	1	2	2	2	2	2	2	2	2	1	2	2	2	2	2	1	1	2	1	3	2	3	3	4	4	3	4	3	3	4	3	3	3	3	3	3	3	3	2	3
51	1	2	1	7	2	2	2	2	1	2	2	2	2	2	2	2	1	2	2	2	2	2	2	2	1	1	2	2	2	2	3	2	3	2	2	2	3	2	3	2	2	2	3	2	2	2	3	2	2
62	0	2	2	1	1	3	2	1	2	2	2	2	2	2	1	2	2	2	1	2	2	2	1	1	1	1	1	1	3	3	3	3	3	3	3	3	3	3	3	3	3	3	3	3	3	3	3	3	3
58	0	1	1	3	1	5	2	2	1	2	2	2	2	2	2	2	1	2	2	2	2	2	2	2	1	2	2	2	3	3	3	3	3	3	3	3	3	2	3	2	3	2	3	3	4	4	4	4	4
63	0	2	1	2	1	4	2	2	1	2	2	2	2	2	2	2	2	2	1	2	2	2	1	1	1	1	2	1	3	3	3	2	3	2	3	3	3	3	3	3	3	3	3	3	3	3	3	3	3
26	1	1	1	3	1	5	1	1	2	1	1	1	2	2	2	2	2	2	2	2	1	2	2	2	1	2	2	1	2	2	3	2	3	2	2	2	2	2	3	2	2	3	3	3	3	2	3	3	3
79	0	0	1	2	1	1	1	1	1	2	2	2	1	2	2	1	2	2	1	2	2	2	2	2	2	2	2	2	2	1	1	1	2	3	2	2	2	2	2	2	3	2	1	1	1	2	2	2	2
29	1	4	1	1	1	3	2	2	1	1	1	2	1	2	1	2	2	2	1	2	2	2	2	2	1	1	1	1	3	3	3	3	3	3	3	3	3	3	3	3	3	2	3	3	3	3	3	3	3
26	0	4	1	1	1	6	2	2	1	2	2	2	2	2	2	2	2	2	2	1	2	2	2	2	1	1	1	1	2	3	3	3	3	3	3	3	3	3	3	3	3	3	3	3	3	3	3	3	3
70	1	0	1	1	1	1	1	1	1	2	2	2	1	2	2	1	2	2	2	2	2	1	1	1	2	2	2	1	2	2	2	2	3	3	1	2	2	2	2	1	2	2	2	1	1	2	1	2	2
63	1	0	1	3	1	1	2	2	1	1	2	1	2	2	2	2	2	2	1	2	2	2	2	2	2	2	2	2	2	3	3	2	3	2	2	3	2	2	3	2	2	2	3	2	3	2	3	3	2
47	1	2	1	2	1	2	2	1	2	1	1	1	1	2	2	2	2	2	1	2	2	2	2	2	1	1	2	1	2	3	3	2	3	3	3	3	3	2	2	3	3	2	3	3	3	3	3	3	3
29	0	2	1	7	1	5	1	2	1	1	2	2	1	2	2	1	2	2	2	2	2	2	1	2	1	2	2	1	2	3	3	2	3	2	2	3	2	2	3	2	2	2	3	2	3	2	3	3	2
55	0	1	2	3	1	6	1	1	2	2	2	1	1	2	2	1	2	2	2	2	2	1	1	1	1	1	1	1	2	3	3	2	3	3	2	3	3	2	2	2	3	2	3	2	2	3	3	2	3
62	1	0	1	1	1	5	2	2	2	1	2	2	2	2	2	2	1	1	1	2	2	2	1	1	2	1	2	2	2	2	3	2	3	3	2	3	2	2	3	2	2	2	2	2	1	2	3	2	3
32	0	1	2	3	1	5	2	1	2	2	2	1	2	2	2	2	2	2	2	2	2	1	2	2	1	1	2	1	2	2	3	2	3	2	2	2	2	2	3	2	2	2	3	2	2	2	3	2	2
20	0	3	2	3	2	6	2	2	2	2	2	2	2	2	1	2	2	2	2	1	2	2	2	2	2	1	1	1	3	3	3	2	3	3	3	3	3	3	3	3	3	3	3	3	3	3	3	3	3
50	0	1	3	1	2	2	2	2	2	2	2	2	2	2	1	1	2	2	2	2	2	2	1	1	1	1	2	1	2	1	1	1	2	1	2	3	3	1	3	2	3	2	3	1	3	3	3	1	3
49	1	0	1	2	1	2	2	2	2	2	2	1	2	2	2	1	2	2	2	2	2	2	2	2	1	1	1	1	3	1	2	1	1	2	3	3	3	2	2	1	2	1	3	1	3	3	3	1	3
45	1	0	2	3	1	5	2	1	1	2	2	2	2	2	1	1	2	2	1	2	1	2	1	1	1	1	1	1	1	1	3	1	3	3	2	4	3	1	4	4	4	1	4	1	2	3	4	3	3
47	0	2	1	3	1	6	2	2	1	2	2	2	2	2	2	2	2	2	1	2	2	2	2	2	2	1	2	1	2	4	4	3	3	4	2	4	3	2	4	3	3	3	4	3	4	3	4	4	4
20	1	2	1	5	2	6	2	2	1	2	2	1	2	2	1	2	2	2	2	2	1	2	2	2	2	2	1	1	3	4	4	4	4	3	4	4	3	3	4	4	4	4	4	4	4	3	4	4	2
28	1	3	1	3	1	2	2	2	1	2	2	2	2	2	2	2	2	2	1	2	2	2	1	1	1	2	2	1	4	1	3	3	2	3	3	2	3	2	2	3	3	2	4	3	2	3	4	3	3
48	1	0	4	7	1	2	2	2	1	2	2	1	1	2	2	2	2	2	1	2	2	2	2	2	1	1	2	1	2	3	3	2	3	3	3	3	3	2	3	2	3	3	3	2	3	3	3	3	3
59	0	1	1	1	1	5	2	1	2	2	2	1	2	2	2	1	2	2	2	2	2	2	1	1	1	1	2	1	3	3	3	3	3	3	3	3	3	3	3	3	3	2	3	3	3	3	3	3	3
35	1	1	2	7	1	2	2	2	1	1	2	1	2	2	2	2	2	2	2	2	2	1	2	2	2	1	2	2	2	2	2	2	4	4	2	2	3	2	2	2	3	2	3	2	3	3	3	3	3
39	0	2	1	4	1	4	2	2	2	1	2	2	2	2	1	2	2	2	1	2	2	2	1	1	1	2	2	1	2	2	3	3	3	2	3	2	3	2	2	3	3	2	3	3	2	3	3	3	2
75	1	0	2	3	1	2	2	2	1	1	1	1	2	2	1	2	1	2	2	2	1	2	1	1	2	1	2	1	3	4	4	3	4	3	3	3	3	3	4	4	3	4	4	3	3	3	4	4	3
59	0	0	2	3	1	2	2	1	1	2	2	1	2	2	2	2	1	2	2	2	2	2	2	2	2	1	2	1	1	1	2	2	4	2	1	1	1	1	4	1	1	1	4	1	2	2	4	3	2
40	1	1	1	5	1	5	2	2	1	2	2	2	2	2	2	2	2	1	1	2	2	2	1	1	1	1	2	1	1	4	4	3	3	3	1	4	2	2	4	3	3	3	4	2	3	3	4	3	2
48	0	3	1	1	1	6	2	2	1	2	1	2	1	2	1	2	2	1	1	2	2	2	2	2	1	2	1	1	3	4	4	4	4	1	4	4	3	3	4	4	1	4	4	4	4	4	4	3	3
38	1	1	1	3	1	2	2	2	2	2	2	2	2	2	1	2	2	2	2	1	2	2	2	2	2	1	2	1	2	1	3	1	3	3	3	3	1	1	1	2	2	2	3	2	3	2	3	3	2
84	1	0	1	3	1	2	2	2	2	2	2	1	2	2	2	2	1	2	2	2	2	2	1	1	1	2	2	1	2	1	3	2	3	2	2	2	2	2	3	2	3	2	3	2	2	2	3	2	2
43	1	2	1	7	2	2	2	2	2	2	2	1	2	2	2	2	2	2	2	1	2	2	2	2	2	1	2	1	3	2	3	3	3	3	3	3	3	3	3	2	2	3	3	3	2	3	3	2	3
63	0	1	1	5	1	5	2	2	1	2	2	1	2	2	2	1	2	2	2	2	2	2	2	2	1	1	2	1	3	3	3	2	3	2	1	2	2	2	3	2	3	2	3	2	2	3	3	3	2
54	1	2	2	3	1	5	2	2	2	1	1	2	2	2	1	2	1	2	2	2	2	2	1	1	1	1	2	1	3	3	3	3	3	3	3	3	3	3	3	3	3	3	3	2	2	3	3	3	3
37	0	2	1	7	1	4	2	1	2	1	1	2	2	2	1	2	2	2	1	2	2	2	2	2	2	2	2	1	3	3	3	3	3	3	3	3	4	3	3	4	3	4	4	4	3	3	3	3	3
22	1	3	2	3	1	2	2	2	2	2	2	2	2	2	1	2	2	2	2	1	2	2	2	1	2	1	2	1	3	2	4	3	2	3	3	2	3	2	3	3	3	2	4	2	2	3	4	3	3
61	1	0	1	2	1	2	2	1	2	1	2	1	1	2	2	2	2	1	2	2	2	2	2	2	1	1	2	1	3	2	3	3	2	2	2	2	3	3	2	2	2	2	2	1	2	2	2	2	2
20	0	3	1	7	2	6	2	1	2	2	2	2	2	2	1	2	2	2	2	1	2	2	2	2	2	1	1	1	2	3	4	4	3	2	2	3	3	4	3	4	4	2	3	2	3	2	4	3	4
50	1	0	1	2	1	2	2	1	2	2	2	1	2	2	2	2	2	1	2	2	2	2	2	2	2	1	2	1	2	1	3	2	3	3	2	1	3	3	4	2	3	3	2	2	4	2	3	3	2
60	1	0	1	1	1	2	2	1	2	2	2	1	2	2	2	1	2	2	2	2	1	2	1	1	2	1	2	1	2	3	2	1	3	3	2	3	2	3	3	2	3	2	4	2	2	2	3	3	3
52	1	1	1	3	2	2	2	2	2	2	2	2	1	2	2	2	2	1	1	2	2	2	1	2	1	1	2	1	3	3	3	2	3	3	3	3	3	3	3	2	3	3	3	3	3	2	3	3	3
68	1	0	1	1	1	2	2	1	2	2	2	1	2	2	2	2	2	1	2	2	2	2	1	2	1	1	2	1	2	2	3	2	2	2	2	2	2	2	2	2	3	2	3	2	2	2	3	3	2
70	1	0	1	2	1	6	2	2	1	2	2	1	1	2	2	2	2	1	1	2	2	2	2	2	1	1	2	1	1	3	2	2	2	2	2	2	1	2	2	2	2	3	1	2	2	1	3	2	2
60	1	0	1	1	1	2	2	2	2	2	1	1	1	2	1	2	2	1	1	2	2	2	1	2	1	1	2	1	3	2	2	3	3	2	3	2	3	3	3	2	3	2	3	3	2	2	2	2	3
38	1	2	1	1	1	2	2	1	1	2	2	1	2	2	1	2	2	2	2	2	2	1	1	2	1	1	2	1	3	3	3	3	3	2	3	3	2	3	3	3	3	3	3	3	3	4	4	3	3
45	1	2	1	2	1	4	2	2	2	1	1	2	2	2	1	2	2	2	2	2	1	2	2	2	2	1	1	1	1	3	3	3	3	3	2	3	3	3	3	4	3	3	3	3	4	3	3	3	3
45	0	1	1	1	1	2	2	2	2	2	1	1	2	2	2	2	2	2	1	2	2	2	2	1	1	1	2	1	3	3	3	3	4	3	3	4	3	3	3	3	3	3	4	3	3	3	4	3	3
80	0	1	1	1	1	6	2	2	2	2	2	1	2	1	2	2	1	2	2	2	2	2	2	2	1	1	2	1	3	2	3	3	4	3	3	3	3	3	4	3	3	3	3	3	3	3	4	3	3
21	0	3	1	2	2	6	2	2	2	2	2	2	1	2	1	2	2	2	2	2	1	2	2	2	1	1	1	1	3	3	3	3	4	3	3	2	3	3	4	3	3	3	4	3	3	3	4	3	3
65	1	1	1	3	1	6	2	1	2	2	2	1	1	2	2	2	2	1	1	2	1	2	1	1	1	2	2	1	2	2	3	3	3	2	2	2	3	3	3	2	2	2	3	3	3	3	3	3	2
54	1	0	1	2	1	2	2	1	2	2	2	1	2	2	2	2	2	2	1	2	2	2	2	2	1	1	2	1	2	2	3	3	4	3	3	4	3	3	3	3	3	3	3	3	3	2	4	3	3
50	0	1	3	5	1	6	2	2	2	2	2	2	2	2	1	2	2	1	2	2	2	2	2	2	1	1	2	1	3	2	3	3	4	3	3	3	3	3	4	3	3	3	3	3	3	3	4	3	3
25	1	3	1	5	1	2	2	2	2	2	2	2	2	2	1	2	2	2	2	2	1	2	2	2	1	2	2	1	3	2	3	2	4	2	3	2	2	3	4	3	3	3	4	3	3	2	4	3	2
67	1	0	1	3	1	2	2	1	2	2	2	1	2	2	2	2	1	2	2	2	2	2	2	2	1	2	2	1	3	2	3	3	4	3	3	2	2	3	4	2	3	3	3	3	3	2	4	3	3
49	1	1	1	3	1	6	2	2	1	2	1	1	2	2	2	2	2	1	2	2	2	2	2	2	1	1	2	1	3	2	3	3	4	3	3	2	3	3	4	3	3	3	4	3	3	3	3	3	3
41	0	2	1	2	1	5	2	2	1	2	2	2	2	2	1	2	2	2	1	2	2	2	2	2	1	1	1	1	3	3	3	3	3	3	3	3	3	3	3	3	3	3	4	3	3	3	3	3	3
41	1	0	1	5	1	6	2	1	2	2	2	1	1	2	1	2	2	1	2	2	2	2	2	2	1	1	2	1	3	2	3	2	3	2	2	2	2	3	3	3	2	2	3	2	3	2	3	3	3
70	0	0	1	2	1	6	2	2	2	2	2	1	2	2	2	2	1	2	2	2	2	2	2	2	1	1	2	1	3	3	3	3	4	3	3	3	3	3	4	3	3	3	2	4	3	3	3	4	3
55	1	0	1	2	1	2	2	2	2	2	2	1	2	2	2	2	2	2	1	2	2	2	2	2	1	1	2	1	2	3	3	2	3	3	3	3	3	3	4	3	3	2	4	3	3	2	4	3	3
70	0	0	1	5	1	6	2	2	2	2	2	1	2	2	2	2	1	2	2	2	2	2	2	2	1	2	2	1	3	2	2	3	3	2	2	2	2	2	4	3	3	3	4	3	4	3	4	3	3
25	1	4	1	2	1	4	2	2	2	2	2	2	2	2	1	2	2	2	2	1	2	2	2	2	1	1	1	1	3	3	3	3	4	3	3	3	3	3	4	3	3	3	3	3	4	3	3	3	3
53	1	0	1	2	1	2	2	1	2	2	2	1	2	2	2	2	1	2	2	2	2	2	2	2	1	1	2	1	2	2	3	2	4	3	2	2	3	2	4	2	3	2	4	2	3	2	4	3	2
18	1	2	1	1	2	6	2	2	1	2	1	1	2	2	1	2	2	2	2	2	1	2	2	2	1	2	2	1	2	3	3	2	4	2	2	2	2	2	4	2	2	2	4	3	3	2	4	3	2
23	1	4	1	2	2	6	2	2	2	2	2	2	2	2	1	2	2	2	2	2	1	2	2	2	1	1	1	1	3	2	3	3	4	4	3	2	3	3	4	4	4	3	4	4	3	3	3	3	3
25	1	4	1	7	2	6	2	2	2	2	2	2	2	2	1	2	2	2	2	2	1	2	2	2	2	1	1	1	1	3	3	3	3	3	3	3	3	4	3	3	3	3	3	3	3	3	4	3	3
36	1	2	3	3	1	6	2	2	2	2	2	1	1	2	1	2	2	1	2	2	2	2	2	2	1	2	1	1	3	2	3	3	3	3	3	2	3	3	3	3	3	3	3	3	3	3	4	3	3
26	0	3	1	6	2	2	2	2	2	2	2	2	1	2	2	2	2	2	2	2	1	2	2	2	2	2	2	2	2	2	2	2	3	2	2	2	2	2	3	2	2	2	2	2	2	2	3	3	2
60	0	2	1	2	1	6	2	2	1	1	1	2	2	2	2	2	2	1	1	2	2	2	1	1	1	2	2	1	3	2	4	3	3	3	3	1	3	1	3	3	3	2	3	2	1	3	3	3	3
34	0	2	1	3	1	1	2	2	2	2	2	2	2	2	1	2	2	2	2	2	2	1	1	1	1	2	2	1	3	2	3	3	3	3	3	3	3	3	3	3	3	3	3	2	3	3	3	3	3
18	1	4	1	4	2	6	2	1	2	2	2	2	2	2	1	2	2	2	2	2	1	2	2	2	1	2	2	1	2	2	3	2	3	3	2	3	2	2	3	3	3	2	3	2	3	2	3	3	3
20	0	3	1	1	2	1	2	2	2	2	2	2	1	2	1	2	2	2	2	2	1	2	2	1	1	1	1	1	4	4	4	4	4	4	4	4	4	4	4	4	4	4	4	4	4	4	4	4	4
29	1	2	1	3	1	2	2	1	2	2	2	2	2	2	1	2	2	2	1	2	2	2	1	1	2	1	1	1	2	2	3	3	3	3	3	2	2	3	3	3	2	2	3	2	2	2	3	3	2
81	0	0	1	1	1	5	2	2	2	2	1	1	2	2	2	2	1	2	1	2	2	2	1	1	2	1	2	1	3	1	3	3	4	4	3	1	4	2	3	1	4	2	4	2	1	3	1	3	3
27	1	3	3	1	2	2	2	2	2	2	2	1	2	2	1	2	2	2	1	2	2	2	2	2	2	2	2	1	3	4	4	3	3	1	3	4	3	3	4	2	1	2	1	3	3	3	3	3	2
47	1	1	1	1	1	2	2	2	1	1	1	2	2	2	2	2	2	2	1	2	2	2	1	1	2	1	2	1	1	1	2	3	3	2	2	3	2	2	2	2	3	2	4	2	1	2	1	4	1
50	1	0	1	3	1	2	2	2	1	1	1	2	2	2	2	2	2	2	1	2	2	2	1	2	1	2	2	1	3	1	3	3	3	3	2	1	2	2	3	3	2	2	2	1	1	2	1	4	2
51	1	2	1	1	1	2	2	2	2	1	1	2	2	2	2	2	2	2	1	2	2	2	1	2	1	1	2	1	3	2	3	3	3	3	3	3	3	3	3	3	3	3	4	3	2	3	2	3	3
36	1	2	1	2	1	2	2	2	2	2	1	2	2	2	1	2	2	1	2	2	2	2	2	2	1	2	2	1	3	3	3	4	3	2	4	4	4	3	4	4	4	4	3	3	4	3	4	4	3
42	0	1	1	7	1	6	2	2	2	2	1	2	1	2	1	2	2	1	2	2	2	2	1	2	1	2	2	1	3	3	3	3	3	3	3	3	3	3	2	3	3	3	3	3	2	3	3	2	2
22	1	4	3	3	2	6	2	2	1	1	1	1	1	1	1	2	2	2	2	1	2	2	2	2	1	1	2	1	3	3	4	4	4	4	4	4	3	3	3	4	3	3	3	3	3	3	4	3	3
25	0	1	1	3	1	5	2	1	2	2	2	1	2	2	2	1	2	2	2	2	2	2	2	2	1	2	1	1	2	3	3	3	3	3	3	3	3	2	3	3	3	3	2	3	3	3	3	3	3
40	1	3	1	3	1	2	2	2	1	2	2	2	2	2	2	2	2	2	2	1	2	2	2	2	2	1	2	1	2	3	3	2	3	3	1	1	2	2	2	3	2	3	2	3	3	3	3	4	3
42	1	0	1	2	1	2	2	2	2	2	2	2	2	2	1	2	2	2	1	2	2	2	2	2	1	2	2	1	2	2	3	3	4	3	3	4	2	4	4	3	3	3	4	3	3	3	3	3	3
80	1	0	1	3	1	2	2	2	1	2	1	1	1	2	2	1	2	1	1	2	2	2	1	2	1	2	2	1	2	3	3	3	2	2	2	2	2	2	3	3	3	2	3	2	3	3	3	3	3
60	0	2	1	1	1	4	2	2	2	1	1	1	1	1	1	2	2	2	1	2	2	2	2	2	1	1	1	1	3	2	3	2	3	3	3	4	3	3	3	4	3	3	4	4	3	3	2	3	3
65	0	0	1	1	1	5	2	2	1	2	1	1	1	2	2	2	2	1	2	2	1	2	1	2	1	1	1	1	2	2	3	2	2	1	2	2	1	2	1	2	2	2	3	1	2	2	3	2	3
35	1	2	1	1	1	4	2	1	1	1	1	1	1	1	1	2	2	2	2	2	2	1	2	2	1	1	1	1	3	3	3	2	3	3	3	3	3	3	3	3	4	2	3	3	3	3	3	3	3
65	0	1	1	2	1	3	2	1	1	1	1	1	1	1	2	2	2	1	1	2	2	2	2	1	2	1	1	1	2	2	2	2	2	1	3	3	2	3	2	2	3	3	3	2	3	3	3	3	2
35	1	4	1	2	1	4	2	2	2	2	2	2	2	2	1	2	2	2	1	2	2	2	2	1	1	1	1	1	3	2	4	3	3	3	3	2	3	3	3	3	3	4	2	3	3	3	4	4	4
40	1	2	1	1	1	2	2	1	1	2	2	1	1	2	2	2	2	1	2	2	2	2	1	2	1	2	1	1	2	3	3	2	2	3	2	2	1	1	3	2	2	1	3	2	3	1	3	2	2
47	0	2	1	3	1	5	2	1	2	1	1	2	2	2	1	2	2	1	2	2	2	2	1	1	2	1	1	1	3	2	3	2	3	3	3	3	2	3	3	3	4	3	3	4	3	4	4	4	3
54	0	4	1	2	1	3	2	2	2	2	1	2	2	2	1	2	2	2	1	2	2	2	2	2	2	1	1	1	1	3	2	3	3	3	4	3	3	3	3	3	3	3	4	3	3	3	3	3	3
39	0	2	1	3	1	4	2	1	2	2	2	2	2	2	1	2	2	2	2	2	1	2	2	2	2	1	1	1	2	2	3	2	3	3	3	3	3	4	3	3	2	3	3	2	3	3	2	3	2
49	1	0	1	3	1	4	2	2	2	2	1	2	2	2	1	2	2	1	2	2	2	2	1	2	2	2	2	1	3	2	3	2	3	3	2	3	2	3	2	2	2	2	3	3	2	3	3	3	3
63	0	1	1	3	1	1	2	2	2	2	1	2	1	2	2	2	2	1	2	2	2	2	2	2	2	1	2	1	3	3	3	2	3	3	2	3	2	3	2	2	2	2	3	2	2	2	3	2	2
47	1	0	1	2	1	4	2	2	2	2	2	1	2	2	2	2	2	1	2	2	2	2	1	2	1	2	2	1	2	3	3	2	3	2	3	2	3	2	3	3	2	2	3	2	3	2	2	2	2
45	1	1	1	1	1	2	2	2	2	1	1	2	2	2	1	2	2	2	2	2	1	2	2	2	1	1	1	1	3	3	3	2	3	3	3	4	3	4	3	3	3	3	4	4	3	2	3	3	4
56	0	0	1	2	1	4	2	2	2	1	1	2	2	2	1	2	2	1	2	2	2	2	2	1	1	1	1	1	2	2	3	3	3	3	2	2	2	2	3	2	3	2	2	2	2	2	3	3	3
63	0	0	1	5	1	5	2	1	2	2	1	2	2	2	2	2	2	2	1	2	2	2	1	2	1	1	2	2	2	3	3	3	3	2	2	3	2	2	3	2	2	2	3	2	3	2	3	3	3
62	1	1	1	2	1	2	2	2	2	2	1	2	2	2	1	2	2	2	2	1	2	2	2	2	1	1	1	1	3	3	3	3	3	3	3	3	3	3	2	3	2	3	2	3	2	2	3	2	3
53	1	0	1	5	1	2	2	2	2	2	1	2	2	2	2	2	2	1	2	2	2	2	1	1	2	2	2	1	3	2	3	2	3	2	2	2	2	2	3	2	2	3	1	2	2	3	2	2	1
25	1	2	1	2	1	2	2	2	1	2	1	1	2	2	2	2	2	2	1	2	2	2	1	2	1	2	2	1	3	3	3	3	2	2	3	3	3	2	2	2	2	2	3	2	2	2	3	2	2
44	1	1	1	3	1	4	2	1	2	2	1	1	2	2	1	2	2	2	2	2	2	1	2	2	1	1	1	1	3	3	3	3	3	2	3	3	3	3	3	3	4	4	3	3	3	3	3	3	3
55	0	1	1	3	1	1	2	1	2	2	1	2	2	2	1	2	2	1	1	2	2	2	1	2	2	2	1	1	3	3	3	3	2	3	3	3	3	3	3	3	2	3	3	3	3	3	3	3	3
55	1	0	1	1	1	2	2	2	2	1	1	1	1	2	2	2	2	1	2	2	2	2	2	2	1	1	2	1	2	2	2	2	3	2	2	2	3	2	3	2	3	2	2	2	3	3	3	2	2
48	1	1	1	2	1	5	2	2	2	1	1	2	2	2	1	2	2	2	2	2	2	1	1	1	1	1	1	1	3	3	3	3	3	3	3	3	3	3	3	2	3	3	3	3	3	2	3	4	3
48	1	0	1	3	1	2	2	2	2	1	1	2	2	2	1	2	2	1	2	2	2	2	1	1	1	2	2	1	3	3	3	2	3	3	3	2	3	2	2	2	3	3	3	2	2	2	2	2	3
27	1	3	1	1	1	2	2	2	2	2	1	2	2	2	1	2	2	1	2	2	2	2	2	2	1	2	1	1	2	3	3	2	3	3	3	3	3	3	3	3	3	4	3	3	4	3	4	4	3
57	1	0	1	1	1	2	2	2	1	2	2	2	2	2	2	2	2	1	2	2	2	2	2	2	2	2	2	2	2	2	2	2	3	2	3	2	2	2	2	2	2	2	2	2	3	2	2	2	3
25	0	3	1	2	2	3	2	1	2	2	2	2	2	2	1	2	2	2	2	1	2	2	2	2	1	1	1	1	3	3	3	3	3	3	3	3	4	3	3	3	4	3	3	3	3	4	4	4	3
60	0	2	1	2	1	5	2	2	2	2	1	2	2	2	2	2	1	2	2	2	2	2	1	2	2	1	2	1	3	2	3	3	3	3	2	2	3	3	3	3	2	2	2	2	3	3	3	3	3
41	1	1	1	1	1	2	2	1	2	2	2	2	2	2	1	2	2	1	2	2	2	2	1	2	2	2	2	1	3	3	3	2	3	3	3	3	3	3	3	3	2	3	4	3	3	3	3	3	3
23	1	3	1	1	2	4	2	2	2	2	1	1	2	1	2	2	2	2	1	2	2	2	2	2	1	1	2	1	3	3	3	2	3	3	3	3	3	3	3	3	3	3	4	3	3	3	3	3	3
19	1	2	1	1	2	1	2	2	2	2	2	1	2	2	1	2	2	2	2	2	1	2	2	2	2	2	2	1	3	3	3	3	3	2	3	3	3	2	3	3	4	3	3	2	3	2	3	3	2
41	0	3	1	1	1	1	2	2	2	1	1	2	2	2	1	2	2	1	2	2	2	2	1	2	1	1	1	1	3	3	3	3	3	3	3	3	3	3	3	3	3	3	3	4	4	3	3	3	3
60	0	1	1	3	1	1	2	2	2	2	2	2	2	2	1	2	1	2	2	2	2	2	1	2	2	2	2	1	3	2	3	2	3	3	3	2	3	2	3	2	3	3	3	2	3	2	3	2	3
52	1	0	1	2	1	2	2	2	2	2	1	2	2	2	1	2	1	2	2	2	2	2	1	2	2	2	2	1	3	2	3	3	3	3	3	2	3	2	3	2	2	2	2	3	3	2	3	2	2
50	1	1	1	2	1	2	2	2	2	1	1	2	2	2	1	2	2	2	1	2	2	2	2	2	1	2	1	1	2	3	3	3	3	2	3	3	2	3	3	4	4	3	3	3	3	4	2	2	3
55	0	2	1	2	1	3	2	2	1	1	1	1	2	1	1	2	2	1	2	2	2	2	2	2	1	1	1	1	3	3	4	3	3	3	3	3	3	2	3	3	3	2	4	3	4	3	3	3	3
46	0	2	2	1	2	4	2	2	2	2	2	2	2	2	1	2	2	2	1	2	2	2	2	2	1	1	2	1	3	4	4	2	4	3	3	4	2	3	3	3	1	2	3	2	3	4	4	1	2
36	0	2	1	2	1	5	2	1	2	2	2	1	2	2	1	2	2	2	2	1	2	2	2	2	2	1	1	1	3	2	3	3	4	3	3	2	3	2	4	3	3	2	4	3	3	3	4	3	3
47	1	1	1	2	1	4	2	2	2	2	2	1	2	2	1	2	2	2	1	2	2	2	2	2	1	1	2	1	3	3	2	2	4	2	2	2	3	3	2	3	3	2	2	2	3	2	3	2	3
67	1	1	1	2	1	6	2	2	2	2	2	1	2	2	2	2	2	2	1	2	2	2	2	2	2	1	2	1	3	4	4	2	4	3	2	4	2	2	3	2	3	2	3	2	3	3	3	3	3
45	0	2	1	3	1	5	2	2	1	2	2	1	1	2	1	2	2	2	1	2	2	2	2	2	1	1	2	1	3	3	3	4	3	3	3	2	3	3	3	3	3	3	3	3	3	3	4	3	4
43	1	4	1	1	1	4	2	2	1	2	2	1	2	1	1	1	2	2	2	2	2	2	2	2	1	1	1	2	3	3	3	3	3	3	3	2	3	3	3	3	3	3	3	3	3	3	3	3	3
53	0	4	1	1	1	4	2	2	2	2	1	2	2	2	1	2	2	2	1	2	2	2	1	2	2	1	2	1	3	3	3	3	3	3	3	4	3	3	3	3	3	3	3	3	3	3	4	3	4
45	0	3	1	1	1	3	2	2	1	2	2	1	2	2	2	2	2	2	2	2	1	2	2	2	1	1	1	1	3	3	4	3	3	3	3	4	3	3	4	3	3	3	4	3	3	3	4	3	3
54	0	4	1	7	1	4	2	2	2	2	2	2	2	2	1	2	2	2	1	2	2	2	1	1	1	2	1	1	3	2	2	4	2	3	3	3	2	2	1	3	2	2	4	3	3	2	2	3	3
51	0	4	1	2	1	4	2	2	1	2	2	2	2	2	1	2	2	1	2	2	2	2	1	1	1	1	1	1	3	3	3	3	3	2	3	3	2	3	3	3	3	3	2	3	3	2	3	3	3
48	0	4	1	2	1	3	2	2	1	2	1	2	2	2	1	2	2	1	2	2	2	2	2	2	1	1	1	1	4	4	4	4	4	4	4	4	3	2	3	3	3	3	3	3	3	3	3	3	3
55	0	2	4	7	1	4	2	1	2	2	2	1	2	2	2	2	2	2	1	2	2	2	2	2	1	1	1	1	3	3	4	4	4	4	3	3	3	2	4	3	3	2	4	2	3	3	4	3	3
52	1	1	1	2	1	1	2	2	2	2	2	1	2	2	2	1	2	2	2	2	2	2	1	1	1	1	2	1	2	4	4	2	3	3	3	4	2	1	3	2	3	1	3	2	4	2	4	4	3
22	1	2	1	5	1	5	2	1	2	2	2	2	2	2	1	2	2	1	2	1	1	2	1	2	2	1	2	2	2	2	2	3	2	4	1	2	3	2	2	2	3	3	3	2	3	3	2	1	2
34	0	1	1	2	1	6	2	2	2	2	2	1	2	2	2	2	2	1	1	2	2	2	2	2	1	1	2	1	3	3	3	3	2	2	3	3	3	2	2	3	3	2	3	3	2	3	3	3	3
25	0	4	1	5	2	1	1	1	2	2	2	1	2	2	2	2	2	1	2	2	2	2	2	1	2	2	2	2	3	2	4	3	1	2	3	3	2	1	2	2	2	3	3	2	2	2	3	3	2
65	0	1	1	2	1	3	2	2	1	1	2	1	2	2	2	2	2	2	1	2	2	2	2	2	1	1	1	1	2	3	3	2	3	3	3	3	3	2	3	3	3	2	3	2	3	2	3	3	3
73	1	0	1	2	1	2	2	2	1	2	2	1	2	2	2	2	2	2	1	2	2	2	1	2	1	2	2	1	1	3	2	1	3	2	1	3	2	1	3	2	2	1	3	2	3	2	3	2	2
52	0	4	1	2	1	4	2	2	1	2	1	2	1	2	1	2	2	2	1	2	2	2	1	1	1	1	1	1	4	4	3	3	3	3	3	3	3	3	3	3	3	3	4	4	4	3	3	3	3
49	1	2	1	3	1	2	2	2	2	2	1	2	2	2	1	2	2	1	2	2	1	1	1	1	2	1	2	1	3	3	3	2	3	3	3	3	2	2	3	2	3	2	4	3	3	2	3	3	3
43	0	2	1	1	1	4	2	2	2	1	1	2	2	2	1	2	2	1	1	2	2	2	1	1	1	1	1	1	3	2	3	3	3	2	3	2	2	1	2	1	2	2	3	2	2	2	3	3	3
50	0	4	1	3	1	3	2	2	2	1	2	2	2	2	1	2	2	2	1	2	2	2	2	2	1	1	1	1	3	2	3	3	3	2	3	2	2	1	2	1	2	2	3	2	2	2	3	3	3
45	0	1	1	1	1	4	2	2	1	2	2	2	2	2	2	2	2	1	2	2	2	2	1	2	1	1	1	1	3	3	3	3	3	2	3	3	2	3	3	3	2	3	2	2	2	2	3	3	3
59	1	4	1	3	1	3	2	2	2	2	2	2	2	2	1	2	2	2	1	2	2	2	2	2	1	1	1	1	4	1	3	4	3	3	3	3	3	4	3	3	3	3	3	3	3	4	4	4	4
42	1	1	1	1	1	2	2	2	2	2	2	2	2	2	1	2	2	1	2	2	2	2	2	2	2	1	2	1	3	3	3	2	3	3	3	3	2	2	3	2	3	2	4	3	3	2	3	3	3
70	0	0	1	3	1	1	2	2	1	2	2	1	2	2	2	1	2	2	2	2	2	2	2	2	1	2	2	2	3	2	3	1	4	2	1	1	2	2	3	2	3	2	3	3	3	2	3	3	3
72	1	0	1	3	1	2	2	2	1	2	2	1	2	2	2	2	1	1	2	2	2	2	1	2	2	1	2	2	3	2	2	1	4	2	1	1	1	1	3	2	3	2	3	3	3	2	3	3	3
75	0	0	1	3	1	1	2	2	1	1	1	1	2	2	2	2	2	1	1	2	2	2	1	2	2	2	2	2	2	2	2	1	4	2	1	1	1	2	3	2	3	2	3	2	3	2	3	3	3
74	1	0	1	3	1	2	2	2	1	1	2	2	2	2	2	2	2	2	1	2	2	2	1	2	2	1	2	2	2	2	2	1	4	2	1	1	1	1	3	2	3	2	3	2	3	2	3	3	2
80	1	0	1	3	1	2	2	2	1	2	2	1	2	2	2	2	2	2	2	2	1	2	1	2	1	2	2	2	2	2	2	1	4	2	1	1	1	1	2	2	3	1	3	2	3	2	2	3	2
55	0	2	1	2	1	3	2	2	1	1	1	1	1	1	1	2	2	1	2	2	2	2	2	2	1	1	1	1	3	3	4	3	3	3	3	3	3	2	3	3	2	4	3	4	3	3	3	3	3
52	0	3	1	2	1	4	1	2	2	2	1	1	1	2	1	2	2	1	2	2	2	2	2	2	1	1	1	1	3	3	3	4	2	2	3	3	3	2	3	3	3	2	3	2	3	3	3	2	3
56	1	1	1	3	2	4	2	2	1	2	2	2	2	2	2	2	2	1	2	2	2	2	2	2	1	1	1	1	3	3	3	3	3	3	2	3	3	2	3	2	3	2	3	3	3	3	3	3	3
42	0	2	1	2	1	1	2	2	1	2	2	2	2	2	2	2	2	1	2	2	2	2	1	2	2	1	1	1	3	3	3	3	3	3	3	3	3	3	3	3	2	2	3	3	3	3	3	3	3
40	1	4	3	1	2	4	2	2	1	2	2	1	2	2	1	2	2	2	1	2	2	2	2	2	1	1	1	1	3	3	3	3	3	3	3	4	3	3	3	3	4	3	3	3	3	4	4	3	3
48	0	4	1	1	1	3	2	2	1	2	2	2	2	2	1	2	2	2	1	2	2	2	2	2	1	1	1	1	3	3	4	3	3	3	3	3	3	3	3	3	3	3	3	3	3	3	3	3	3
45	1	2	1	2	1	2	2	2	1	2	2	2	2	2	2	2	2	1	2	2	2	2	2	2	2	1	1	1	2	3	3	3	3	2	3	3	3	2	3	3	3	2	3	3	3	3	3	3	4
64	1	0	1	4	1	4	2	2	2	2	2	2	2	2	1	2	2	1	2	2	2	2	2	2	1	2	1	1	3	3	3	3	3	3	3	1	2	2	3	3	3	2	3	3	3	3	1	2	3
45	0	4	2	3	1	6	2	2	2	2	2	2	2	2	1	2	2	2	1	2	2	2	2	1	1	1	1	1	3	3	4	4	4	3	3	3	4	2	3	3	2	4	3	3	3	4	3	3	3
43	1	4	1	2	1	4	2	2	1	2	2	2	2	2	2	2	2	2	2	2	2	1	2	1	1	1	1	1	3	3	3	3	3	3	3	3	3	3	3	3	3	3	3	3	3	3	3	3	3
47	0	2	1	1	1	4	2	2	1	2	2	1	1	2	1	2	2	2	2	2	2	1	2	1	1	1	2	1	3	3	3	3	3	3	3	3	3	3	3	3	3	3	3	3	3	3	3	3	3
53	1	3	1	2	1	2	2	2	1	2	2	2	2	2	1	2	2	2	2	2	2	1	2	1	1	1	1	1	3	3	3	3	3	3	3	4	4	3	4	4	3	3	3	3	3	3	3	3	3
56	0	4	1	1	1	4	2	2	1	2	2	1	1	1	2	2	2	2	2	2	2	1	1	1	1	1	1	1	3	3	4	4	3	3	3	4	3	4	4	3	3	3	4	3	3	3	4	3	3
61	0	3	1	1	1	5	2	2	1	1	1	2	2	2	2	2	1	2	2	2	2	2	2	1	1	1	2	1	3	2	3	3	3	3	3	3	3	2	2	2	3	2	3	3	3	2	3	3	3
59	0	1	1	2	1	5	2	2	1	2	2	2	2	2	2	2	1	2	2	2	2	2	1	1	1	1	2	1	3	3	3	2	3	2	2	3	3	2	2	2	3	3	3	3	3	3	3	3	3
68	0	2	1	1	1	5	2	2	1	2	2	1	1	2	2	2	1	2	2	2	2	2	1	1	1	1	2	1	2	2	3	2	3	3	2	3	2	2	3	2	2	2	3	2	3	3	3	2	3
49	1	2	1	1	1	2	2	2	1	2	1	1	2	2	1	2	1	2	2	2	2	2	2	1	1	1	1	1	3	3	3	3	3	3	3	3	3	3	3	3	3	3	3	2	3	3	4	4	4
58	1	1	1	5	1	2	2	1	1	2	2	2	2	2	2	2	2	2	2	2	1	2	2	1	1	1	2	1	2	3	3	3	3	2	2	2	2	2	3	2	2	2	3	3	3	3	2	3	2
44	0	4	1	2	1	3	2	1	1	2	1	1	1	1	2	2	2	1	2	2	2	2	2	2	1	1	1	1	3	3	3	3	3	4	4	3	4	4	4	4	4	4	4	4	4	4	4	4	4
35	0	2	4	1	1	1	1	2	2	2	2	2	1	1	2	1	1	2	2	2	2	2	2	1	1	1	2	1	3	3	3	3	3	3	3	3	3	3	3	3	3	3	3	3	3	3	3	3	3
77	1	0	1	3	1	1	2	2	2	1	1	1	2	2	2	1	2	1	1	2	2	2	2	2	2	1	2	1	3	3	4	1	4	3	3	3	3	3	4	2	3	2	4	2	3	2	4	2	3
50	0	4	1	3	1	6	2	2	2	1	1	2	2	2	1	2	2	1	1	2	2	2	2	2	1	2	2	1	3	4	4	3	3	3	2	3	2	2	2	4	3	2	4	2	2	3	3	2	3
55	1	2	1	3	1	2	2	2	2	2	1	1	2	2	2	2	2	1	2	2	2	2	2	2	1	1	2	1	2	3	2	2	3	3	4	2	2	2	2	2	3	2	4	4	2	2	4	2	2
85	0	0	1	1	1	6	2	2	2	1	2	2	2	2	2	2	2	1	2	2	2	2	1	1	2	1	2	2	3	2	3	3	3	3	3	3	2	2	3	3	3	3	3	3	4	2	4	2	3
[truncated: 23 more columns]
